# Supplementary material for: An improved catalogue of putative synaptic genes defined exclusively by temporal transcription profiles through an ensemble machine learning approach
Source: BMC Genomics. 2019 Dec 23;20:1011. doi: 10.1186/s12864-019-6380-z (PMC6929295; doi:10.1186/s12864-019-6380-z)
Supplement: Supplementary file 1 — Additional file 1: List of genes in the original training set (XLS 41 kb) [file 12864_2019_6380_MOESM1_ESM.xls]

## Sheet: Sheet1
FBID_KEY	Label
FBgn0003380	Synaptic
FBgn0039747	Synaptic
FBgn0261788	Synaptic
FBgn0261854	Synaptic
FBgn0262483	Synaptic
FBgn0263289	Synaptic
FBgn0020429	Synaptic
FBgn0011288	Synaptic
FBgn0264255	Synaptic
FBgn0004619	Synaptic
FBgn0264000	Synaptic
FBgn0085447	Synaptic
FBgn0031866	Synaptic
FBgn0001991	Synaptic
FBgn0004620	Synaptic
FBgn0259246	Synaptic
FBgn0263456	Synaptic
FBgn0004242	Synaptic
FBgn0262593	Synaptic
FBgn0004516	Synaptic
FBgn0038975	Synaptic
FBgn0024836	Synaptic
FBgn0028400	Synaptic
FBgn0041605	Synaptic
FBgn0005586	Synaptic
FBgn0263111	Synaptic
FBgn0039883	Synaptic
FBgn0039774	Synaptic
FBgn0016032	Synaptic
FBgn0001145	Synaptic
FBgn0025702	Synaptic
FBgn0004009	Synaptic
FBgn0015380	Synaptic
FBgn0001148	Synaptic
FBgn0003301	Synaptic
FBgn0016797	Synaptic
FBgn0000635	Synaptic
FBgn0000346	Synaptic
FBgn0029830	Synaptic
FBgn0004449	Synaptic
FBgn0036819	Synaptic
FBgn0020251	Synaptic
FBgn0029095	Synaptic
FBgn0263968	Synaptic
FBgn0052594	Synaptic
FBgn0259240	Synaptic
FBgn0000464	Synaptic
FBgn0010194	Synaptic
FBgn0029992	Synaptic
FBgn0000414	Synaptic
FBgn0260003	Synaptic
FBgn0041203	Synaptic
FBgn0013334	Synaptic
FBgn0038659	Synaptic
FBgn0020245	Synaptic
FBgn0003256	Synaptic
FBgn0027356	Synaptic
FBgn0019968	Synaptic
FBgn0023388	Synaptic
FBgn0250789	Synaptic
FBgn0004624	Synaptic
FBgn0000163	Synaptic
FBgn0034691	Synaptic
FBgn0000479	Synaptic
FBgn0039260	Synaptic
FBgn0041164	Synaptic
FBgn0015279	Synaptic
FBgn0261617	Synaptic
FBgn0010379	Synaptic
FBgn0046704	Synaptic
FBgn0026192	Synaptic
FBgn0010415	Synaptic
FBgn0041604	Synaptic
FBgn0013759	Synaptic
FBgn0003392	Synaptic
FBgn0000273	Synaptic
FBgn0028671	Synaptic
FBgn0260945	Synaptic
FBgn0001108	Synaptic
FBgn0263120	Synaptic
FBgn0261822	Synaptic
FBgn0004179	Synaptic
FBgn0003371	Synaptic
FBgn0259174	Synaptic
FBgn0028401	Synaptic
FBgn0014010	Synaptic
FBgn0011745	Synaptic
FBgn0003165	Synaptic
FBgn0002921	Synaptic
FBgn0001125	Synaptic
FBgn0004177	Synaptic
FBgn0000250	Synaptic
FBgn0000121	Non	synaptic
FBgn0000359	Non	synaptic
FBgn0000360	Non	synaptic
FBgn0002531	Non	synaptic
FBgn0002533	Non	synaptic
FBgn0002562	Non	synaptic
FBgn0002856	Non	synaptic
FBgn0002865	Non	synaptic
FBgn0002933	Non	synaptic
FBgn0003046	Non	synaptic
FBgn0003372	Non	synaptic
FBgn0003373	Non	synaptic
FBgn0003374	Non	synaptic
FBgn0003375	Non	synaptic
FBgn0003377	Non	synaptic
FBgn0003378	Non	synaptic
FBgn0003961	Non	synaptic
FBgn0004171	Non	synaptic
FBgn0004429	Non	synaptic
FBgn0004589	Non	synaptic
FBgn0004592	Non	synaptic
FBgn0010019	Non	synaptic
FBgn0010294	Non	synaptic
FBgn0010295	Non	synaptic
FBgn0010357	Non	synaptic
FBgn0010385	Non	synaptic
FBgn0011559	Non	synaptic
FBgn0011694	Non	synaptic
FBgn0011822	Non	synaptic
FBgn0013301	Non	synaptic
FBgn0014368	Non	synaptic
FBgn0014454	Non	synaptic
FBgn0014465	Non	synaptic
FBgn0014466	Non	synaptic
FBgn0014863	Non	synaptic
FBgn0014865	Non	synaptic
FBgn0015035	Non	synaptic
FBgn0016675	Non	synaptic
FBgn0020416	Non	synaptic
FBgn0020509	Non	synaptic
FBgn0020640	Non	synaptic
FBgn0020645	Non	synaptic
FBgn0023415	Non	synaptic
FBgn0024361	Non	synaptic
FBgn0025578	Non	synaptic
FBgn0025821	Non	synaptic
FBgn0026190	Non	synaptic
FBgn0028396	Non	synaptic
FBgn0028412	Non	synaptic
FBgn0028567	Non	synaptic
FBgn0028669	Non	synaptic
FBgn0029153	Non	synaptic
FBgn0030494	Non	synaptic
FBgn0030597	Non	synaptic
FBgn0031367	Non	synaptic
FBgn0031693	Non	synaptic
FBgn0031728	Non	synaptic
FBgn0032269	Non	synaptic
FBgn0032376	Non	synaptic
FBgn0032693	Non	synaptic
FBgn0033074	Non	synaptic
FBgn0033133	Non	synaptic
FBgn0033397	Non	synaptic
FBgn0033593	Non	synaptic
FBgn0033600	Non	synaptic
FBgn0033725	Non	synaptic
FBgn0033731	Non	synaptic
FBgn0033868	Non	synaptic
FBgn0034407	Non	synaptic
FBgn0034856	Non	synaptic
FBgn0035131	Non	synaptic
FBgn0035217	Non	synaptic
FBgn0035434	Non	synaptic
FBgn0035887	Non	synaptic
FBgn0036925	Non	synaptic
FBgn0036940	Non	synaptic
FBgn0037036	Non	synaptic
FBgn0037782	Non	synaptic
FBgn0037783	Non	synaptic
FBgn0037828	Non	synaptic
FBgn0038007	Non	synaptic
FBgn0038095	Non	synaptic
FBgn0038194	Non	synaptic
FBgn0038281	Non	synaptic
FBgn0038530	Non	synaptic
FBgn0038790	Non	synaptic
FBgn0039298	Non	synaptic
FBgn0039481	Non	synaptic
FBgn0039694	Non	synaptic
FBgn0039801	Non	synaptic
FBgn0040069	Non	synaptic
FBgn0040092	Non	synaptic
FBgn0040093	Non	synaptic
FBgn0040097	Non	synaptic
FBgn0040368	Non	synaptic
FBgn0040958	Non	synaptic
FBgn0041712	Non	synaptic
FBgn0043069	Non	synaptic
FBgn0043539	Non	synaptic
FBgn0046873	Non	synaptic
FBgn0046876	Non	synaptic
FBgn0051439	Non	synaptic
FBgn0052064	Non	synaptic
FBgn0052304	Non	synaptic
FBgn0052404	Non	synaptic
FBgn0052571	Non	synaptic
FBgn0053983	Non	synaptic
FBgn0086266	Non	synaptic
FBgn0086915	Non	synaptic
FBgn0243514	Non	synaptic
FBgn0259951	Non	synaptic
FBgn0259952	Non	synaptic
FBgn0259964	Non	synaptic
FBgn0259965	Non	synaptic
FBgn0259969	Non	synaptic
FBgn0259970	Non	synaptic
FBgn0259975	Non	synaptic
FBgn0260466	Non	synaptic
FBgn0261268	Non	synaptic
FBgn0263597	Non	synaptic
FBgn0028988	Non	synaptic
FBgn0036181	Non	synaptic
FBgn0000639	Non	synaptic
FBgn0002563	Non	synaptic
FBgn0034715	Non	synaptic
FBgn0010241	Non	synaptic
FBgn0025595	Non	synaptic
FBgn0052351	Non	synaptic
FBgn0259795	Non	synaptic
FBgn0034132	Non	synaptic
FBgn0041711	Non	synaptic
FBgn0033297	Non	synaptic
FBgn0003388	Non	synaptic
FBgn0033981	Non	synaptic
FBgn0000078	Non	synaptic
FBgn0002940	Non	synaptic
FBgn0015033	Non	synaptic
FBgn0064237	Non	synaptic
FBgn0259794	Non	synaptic
FBgn0040299	Non	synaptic
FBgn0035977	Non	synaptic
FBgn0034197	Non	synaptic
FBgn0013308	Non	synaptic
FBgn0035427	Non	synaptic
FBgn0040102	Non	synaptic
FBgn0001217	Non	synaptic
FBgn0052072	Non	synaptic
FBgn0011834	Non	synaptic
FBgn0033129	Non	synaptic
FBgn0039519	Non	synaptic
FBgn0041579	Non	synaptic
FBgn0036228	Non	synaptic
FBgn0029848	Non	synaptic
FBgn0036806	Non	synaptic
FBgn0030051	Non	synaptic
FBgn0035666	Non	synaptic
FBgn0036996	Non	synaptic
FBgn0000120	Non	synaptic
FBgn0041710	Non	synaptic
FBgn0003086	Non	synaptic
FBgn0010043	Non	synaptic
FBgn0031692	Non	synaptic
FBgn0041102	Non	synaptic
FBgn0029762	Non	synaptic
FBgn0034582	Non	synaptic
FBgn0002565	Non	synaptic
FBgn0030310	Non	synaptic
FBgn0034658	Non	synaptic
FBgn0030926	Non	synaptic
FBgn0036947	Non	synaptic
FBgn0002534	Non	synaptic
FBgn0051410	Non	synaptic
FBgn0086367	Non	synaptic
FBgn0051901	Non	synaptic
FBgn0000640	Non	synaptic
FBgn0042119	Non	synaptic
FBgn0013307	Non	synaptic
FBgn0001112	Non	synaptic
FBgn0030774	Non	synaptic
FBgn0023197	Non	synaptic
FBgn0033598	Non	synaptic
FBgn0043471	Non	synaptic
FBgn0033366	Non	synaptic
FBgn0039015	Non	synaptic
FBgn0030262	Non	synaptic
FBgn0034329	Non	synaptic
FBgn0063499	Non	synaptic
FBgn0038299	Non	synaptic
FBgn0040959	Non	synaptic
FBgn0011555	Non	synaptic
FBgn0052476	Non	synaptic
FBgn0039779	Non	synaptic
FBgn0030984	Non	synaptic
FBgn0033292	Non	synaptic
FBgn0000442	Non	synaptic
FBgn0034294	Non	synaptic
FBgn0050360	Non	synaptic
FBgn0034085	Non	synaptic
FBgn0032049	Non	synaptic
FBgn0013772	Non	synaptic
FBgn0041713	Non	synaptic
FBgn0029091	Non	synaptic
FBgn0051014	Non	synaptic
FBgn0004431	Non	synaptic
FBgn0039685	Non	synaptic
FBgn0035886	Non	synaptic
FBgn0042206	Non	synaptic
FBgn0033139	Non	synaptic
FBgn0015032	Non	synaptic
FBgn0033137	Non	synaptic
FBgn0037409	Non	synaptic
FBgn0015010	Non	synaptic
FBgn0002939	Non	synaptic
FBgn0031547	Non	synaptic
FBgn0015037	Non	synaptic
FBgn0033728	Non	synaptic
FBgn0039154	Non	synaptic
FBgn0259678	Non	synaptic
FBgn0004430	Non	synaptic
FBgn0065032	Non	synaptic
FBgn0037114	Non	synaptic
FBgn0038613	Non	synaptic
FBgn0002564	Non	synaptic
FBgn0034199	Non	synaptic
FBgn0053192	Non	synaptic
FBgn0015872	Non	synaptic
FBgn0004782	Non	synaptic
FBgn0030993	Non	synaptic
FBgn0259236	Non	synaptic
FBgn0020639	Non	synaptic
FBgn0015001	Non	synaptic
FBgn0011554	Non	synaptic
FBgn0003996	Non	synaptic
FBgn0039872	Non	synaptic
FBgn0033729	Non	synaptic
FBgn0010381	Non	synaptic
FBgn0033138	Non	synaptic
FBgn0014000	Non	synaptic
FBgn0028381	Non	synaptic
FBgn0002535	Non	synaptic
FBgn0025454	Non	synaptic
FBgn0004577	Non	synaptic
FBgn0033887	Non	synaptic
FBgn0036985	Non	synaptic
FBgn0010042	Non	synaptic
FBgn0032435	Non	synaptic
FBgn0031432	Non	synaptic
FBgn0039805	Non	synaptic
FBgn0035976	Non	synaptic
FBgn0003358	Non	synaptic
FBgn0031865	Non	synaptic
FBgn0002869	Non	synaptic
FBgn0034470	Non	synaptic
FBgn0004554	Non	synaptic
FBgn0033124	Non	synaptic
FBgn0053548	Non	synaptic
FBgn0259175	Non	synaptic
FBgn0002440	Non	synaptic
FBgn0038412	Non	synaptic
FBgn0005666	Non	synaptic
FBgn0034647	Non	synaptic
FBgn0043470	Non	synaptic
FBgn0039102	Non	synaptic
FBgn0039494	Non	synaptic
FBgn0033130	Non	synaptic
FBgn0032373	Non	synaptic
FBgn0030999	Non	synaptic
FBgn0037672	Non	synaptic
FBgn0002573	Non	synaptic
FBgn0024289	Non	synaptic
FBgn0011556	Non	synaptic
FBgn0010052	Non	synaptic
FBgn0031000	Non	synaptic
FBgn0033113	Non	synaptic
FBgn0003863	Non	synaptic
FBgn0020508	Non	synaptic
FBgn0032601	Non	synaptic
FBgn0050489	Non	synaptic
FBgn0052627	Non	synaptic
FBgn0015572	Non	synaptic
FBgn0030394	Non	synaptic
FBgn0046322	Non	synaptic
FBgn0002571	Non	synaptic
FBgn0035798	Non	synaptic
FBgn0004003	Non	synaptic
FBgn0034412	Non	synaptic
FBgn0040950	Non	synaptic
FBgn0035985	Non	synaptic
FBgn0036109	Non	synaptic
FBgn0032074	Non	synaptic
FBgn0038819	Non	synaptic
FBgn0032773	Non	synaptic
FBgn0035574	Non	synaptic
FBgn0015039	Non	synaptic
FBgn0035667	Non	synaptic
FBgn0036108	Non	synaptic
FBgn0000594	Non	synaptic
FBgn0035665	Non	synaptic
FBgn0001285	Non	synaptic
FBgn0015011	Non	synaptic
FBgn0016715	Non	synaptic
FBgn0000241	Non	synaptic
FBgn0050163	Non	synaptic
FBgn0016684	Non	synaptic
FBgn0010425	Non	synaptic
FBgn0050502	Non	synaptic
FBgn0036778	Non	synaptic
FBgn0029507	Non	synaptic
FBgn0040060	Non	synaptic
FBgn0038391	Non	synaptic
FBgn0005670	Non	synaptic
FBgn0004228	Non	synaptic
FBgn0033782	Non	synaptic
FBgn0033730	Non	synaptic
FBgn0052405	Non	synaptic
FBgn0039114	Non	synaptic
FBgn0027106	Non	synaptic
FBgn0029752	Non	synaptic
FBgn0027560	Non	synaptic
FBgn0011695	Non	synaptic
FBgn0020906	Non	synaptic
FBgn0002578	Non	synaptic
FBgn0015570	Non	synaptic
FBgn0041194	Non	synaptic
FBgn0031654	Non	synaptic
FBgn0034225	Non	synaptic
FBgn0035917	Non	synaptic
FBgn0000406	Non	synaptic
FBgn0033978	Non	synaptic
FBgn0037069	Non	synaptic
FBgn0035281	Non	synaptic
FBgn0032075	Non	synaptic
FBgn0038973	Non	synaptic
FBgn0014031	Non	synaptic
FBgn0034756	Non	synaptic
FBgn0039800	Non	synaptic
FBgn0037447	Non	synaptic
FBgn0011576	Non	synaptic
FBgn0027570	Non	synaptic
FBgn0020642	Non	synaptic
FBgn0013953	Non	synaptic
FBgn0034468	Non	synaptic
FBgn0036619	Non	synaptic
FBgn0039682	Non	synaptic
FBgn0001114	Non	synaptic
FBgn0031737	Non	synaptic
FBgn0046875	Non	synaptic
FBgn0022770	Non	synaptic
FBgn0031653	Non	synaptic
FBgn0063497	Non	synaptic
FBgn0031097	Non	synaptic
FBgn0086611	Non	synaptic
FBgn0020637	Non	synaptic
FBgn0030357	Non	synaptic
FBgn0004777	Non	synaptic
FBgn0038294	Non	synaptic
FBgn0003149	Non	synaptic
FBgn0010423	Non	synaptic
FBgn0001208	Non	synaptic
FBgn0063491	Non	synaptic
FBgn0004028	Non	synaptic
FBgn0033982	Non	synaptic
FBgn0035089	Non	synaptic
FBgn0002789	Non	synaptic
FBgn0004117	Non	synaptic
FBgn0020300	Non	synaptic
FBgn0086519	Non	synaptic
FBgn0002772	Non	synaptic
FBgn0031629	Non	synaptic
FBgn0010246	Non	synaptic
FBgn0004169	Non	synaptic
FBgn0000046	Non	synaptic
FBgn0040813	Non	synaptic
FBgn0002773	Non	synaptic
FBgn0003067	Non	synaptic
FBgn0023549	Non	synaptic
FBgn0031182	Non	synaptic
FBgn0046685	Non	synaptic
FBgn0032820	Non	synaptic
FBgn0037076	Non	synaptic
FBgn0025456	Non	synaptic
FBgn0014469	Non	synaptic
FBgn0015568	Non	synaptic
FBgn0086350	Non	synaptic
FBgn0036769	Non	synaptic
FBgn0010803	Non	synaptic
FBgn0087021	Non	synaptic
FBgn0015553	Non	synaptic
FBgn0086691	Non	synaptic
FBgn0035918	Non	synaptic
FBgn0015522	Non	synaptic
FBgn0037203	Non	synaptic
FBgn0024177	Non	synaptic
FBgn0002567	Non	synaptic
FBgn0000251	Non	synaptic
FBgn0000055	Non	synaptic
FBgn0000615	Non	synaptic
