# Supplementary material for: An improved catalogue of putative synaptic genes defined exclusively by temporal transcription profiles through an ensemble machine learning approach
Source: BMC Genomics. 2019 Dec 23;20:1011. doi: 10.1186/s12864-019-6380-z (PMC6929295; doi:10.1186/s12864-019-6380-z)
Supplement: Supplementary file 2 — Additional file 2: New synaptic genes & references (XLS 21 kb) [file 12864_2019_6380_MOESM2_ESM.xls]

## Sheet: Sheet2
LocusTag	Fbid_key	Name	Knn	SVM	RF	In Catalogue	Reference
CG1009	Fbgn0261243	Past1	0.32	0.8	0.61	no	Koles	September	2015
CG8637	Fbgn0003744	trc	0.92	0.99	0.95	yes	Natarajan	September	2015
CG16757	Fbgn0010905	Spn	0.92	0.99	0.98	yes	Muhammad	October	2015
CG14521	FBgn0039617	DIP-γ	0.92	0.99	0.92	yes	Carrillo	December	2015
CG33202	FBgn0053202	dpr11	0.88	0.99	0.78	no	Carrillo	December	2015
CG4859	FBgn0035049	Mmp1	0	0.02	0	no	Dear	January	2016
CG1794	FBgn0033438	Mmp2	0	0.02	0	no	Dear	January	2016
CG10186	FBgn0032797	Hasp	0.44	0.96	0.53	no	Nakayama	January	2016
CG6757	FBgn0040475	SH3PX1	0.88	0.98	0.89	no	Ukken	January	2016
CG42317	FBgn0262081	Csk	0.8	0.98	0.9	no	Spring	February	2016
CG7293	FBgn0004381	Klp68D	0.52	0.82	0.64	no	Park	February	2016
CG10642	FBgn0004380	Klp64D	0.92	0.99	0.94	yes	Park	February	2016
CG5627	FBgn0030613	Rab3-GEF	0.64	0.97	0.86	no	Bae	March	2016
CG5102	FBgn0000413	da	0.92	0.92	0.82	no	D'Rozario	April	2016
CG5514	FBgn0039560	BOD1	0.92	0.96	0.99	yes	Esmaeeli-Nieh	May	2016
CG17342	FBgn0017581	Lk6	0.88	0.98	0.86	no	Hussein	May	2016
CG6190	FBgn0061469	Ube3a	0.96	0.98	0.92	yes	Li	May	2016
CG31057	FBgn0051057	tau	0.24	0.63	0.36	no	Voelzmann	August	2016
CG18076	FBgn0013733	shot	0.56	0.44	0.66	no	Voelzmann	August	2016
CG11526	FBgn0035437	Strip	0.96	0.99	0.96	yes	Sakuma	August	2016
CG11228	FBgn0261456	hpo	0.84	0.73	0.7	no	Sakuma	August	2016
CG8846	FBgn0261560	Thor	0.08	0.01	0.11	no	Mahoney	August	2016
CG3143	FBgn0038197	foxo	0.56	0.9	0.77	no	Mahoney	August	2016
CG6224	FBgn0040230	dbo	1	0.98	0.98	yes	Wang	October	2016
CG4943	FBgn0029006	Smurf	0.84	0.95	0.92	no	Chen	November	2016
CG14133	FBgn0036192	Pallidin	0.96	0.95	0.97	yes	Gokhale	December	2016
CG8978	FBgn0001961	Arpc1	0.84	0.75	0.7	no	Gokhale	December	2016
CG3637	FBgn0025865	Cortactin	1	0.98	0.93	yes	Alicea	January	2017
CG13568	FBgn0034965	ppk29	0.04	0.15	0.22	no	Hill	February	2017
CG8585	FBgn0263397	Ih	0.72	0.99	0.71	no	Hegle	February	2017
CG1560	FBgn0004657	myospheroid	1	0.98	0.99	yes	Lee	February	2017
CG4164	FBgn0031256	NA	0.92	0.73	0.9	no	Lee	February	2017
CG4921	FBgn0016701	Rab4	0.88	0.98	0.86	no	Dey	March	2017
CG8909	FBgn0030706	Lrp4	0.88	0.99	0.82	no	Mosca	March	2017
CG15078	Fbgn0034389	Mctp	0.56	0.75	0.69	no	Genç	May	2017
CG5625	Fbgn0034708	Vps35	0.96	0.98	0.98	yes	Inoshita	May	2017
CG32810	Fbgn0025394	inc	1	0.98	0.99	yes	Li	May	2017
CG1838	Fbgn0026199	myo	0.32	0.4	0.39	no	Augustin et al	May	2017
CG6281	Fbgn0025879	Timp	0.24	0.03	0.29	no	Shilts & Broadie	June	2017
CG3772	FBgn0025680	Cry	0	0.06	0.06	no	Damulewicz	May	2017
CG12082	Fbgn0035402	Leon	0.4	0.64	0.31	no	Wang	May	2017
CG10043	FBgn0015803	RtGEF	0.96	0.98	0.97	yes	Rui	July	2017
CG1804	FBgn0039862	kek6	1	0.99	0.9	no	Ulian-Benitez	August	2017
CG7250	FBgn0036494	Toll-6	0.48	0.92	0.5	no	Ulian-Benitez	August	2017
CG3167	FBgn0034962	MAN1	0.76	0.71	0.7	no	Laugks	August	2017
CG43122	FBgn0262582	cic	0.96	0.99	0.95	yes	Jordán-Alvarez	September	2017
CG2849	FBgn0015286	Rala	0.92	0.99	0.97	yes	Jordán-Alvarez	September	2017
CG9375	FBgn0003205	Ras85D	0.96	0.95	0.94	yes	Jordán-Alvarez	September	2017
CG1167	FBgn0003206	Ras64B	0.84	0.96	0.91	no	Jordán-Alvarez	September	2017
CG5680	FBgn0000229	bsk	0.8	0.97	0.93	no	Jordán-Alvarez	September	2017
CG7850	FBgn0243512	puc	0.72	0.94	0.95	no	Jordán-Alvarez	September	2017
CG12244	FBgn0261524	lic	0.52	0.68	0.65	no	Jordán-Alvarez	September	2017
CG5475	FBgn0015765	p38a	0.64	0.63	0.6	no	Jordán-Alvarez	September	2017
CG34139	FBgn0083975	Nlg4	0.8	0.99	0.89	no	Zhang	September	2017
CG6643	FBgn0266758	Esyt2	0.16	0.3	0.14	no	Kikuma	September	2017
CG17245	FBgn0025740	PlexB	0.92	0.98	0.88	no	Orr	September	2017
CG33960	FBgn0264273	Sema2b	0.32	0.34	0.46	no	Orr	September	2017
CG4780	FBgn0260856	Membrin	0.88	0.87	0.69	no	Praschberger	September	2017
CG4264	FBgn0266599	Hsc70-4	0.76	0.57	0.33	no	Coyne	October	2017
CG9491	FBgn0265778	PDZ-GEF	0.92	0.98	0.97	yes	Heo	December	2017
CG1956	FBgn0004636	Rap1	0.92	0.91	0.51	no	Heo	December	2017
CG11621	FBgn0015278	Pi3K68D	0.92	0.99	0.98	yes	Hauswirth	January	2018
CG5373	FBgn0015277	Pi3K59F	0.96	0.97	0.98	yes	Hauswirth	January	2018
CG4636	FBgn0041781	SCAR	0.92	0.98	0.96	yes	Xing	March	2018
CG9056	Fbgn0260938	Tay bridge	0.96	1	0.99	yes	Molnar	May	2018
CG4162	FBgn0002524	lace	0.84	0.97	0.78	no	West	May	2018
CG4357	Fbgn0036279	sodium chloride cotransporter 69	0.76	0.79	0.57	no	Stenesen	May	2018
CG5755	FBgn0032664	NA	0	0.02	0	no	Suda	June	2018
CG13648	FBgn0039257	tenectin	0	0.06	0.08	no	Wang	June	2018
CG7891	FBgn0037551	Arl18	1	0.964712	0.938	yes	Vikoga	August	2018
CG2929	FBgn0037339	Pi4KIIalpha	0.8	0.827831	0.612	no	Cantarutti	August	2018
CG3423	Fbgn0020616	stromalin	0.88	0.93	0.69	no	Phan	November	2018
CG2699	FBgn0020622	Pi3K21B	0.48	0.88	0.4	no	Oswald	December	2018
CG42389	Fbgn0259735	mtgo	0.96	0.99	0.93	yes	Syed	January	2019
CG8977	FBgn0015019	Cctgamma	0.76	0.86	0.67	no	Syed	January	2019
CG13645	FBgn0039254	Nicotinamide mononucleotide adenylyltransferase	0.68	0.97	0.75	no	Russo	January	2019
CG1429	FBgn0011656	Myocyte enhancer factor 2	0.92	0.96	0.97	yes	Lin WH	January	2019
CG3313	Fbgn0037980	NA	0.76	0.67	0.54	no	Patrón LA	January	2019
CG8711	Fbgn0033260	NA	0.92	0.91	0.97	yes	Patrón LA	January	2019
