# Supplementary material for: An improved catalogue of putative synaptic genes defined exclusively by temporal transcription profiles through an ensemble machine learning approach
Source: BMC Genomics. 2019 Dec 23;20:1011. doi: 10.1186/s12864-019-6380-z (PMC6929295; doi:10.1186/s12864-019-6380-z)
Supplement: Supplementary file 3 — Additional file 3: New catalogue of putative synaptic genes (XLS 39 kb) [file 12864_2019_6380_MOESM3_ESM.xls]

## Sheet: All_New_095_intersection_mean
FBID_KEY	Prob_of_being_synaptic
FBgn0035900	0.998447
FBgn0036484	0.997435
FBgn0261934	0.996936
FBgn0031420	0.996871
FBgn0044323	0.996686
FBgn0033739	0.996673
FBgn0030400	0.996558
FBgn0041094	0.996495
FBgn0263197	0.996227
FBgn0031738	0.996087
FBgn0022063	0.996038
FBgn0051510	0.996028
FBgn0016977	0.995815
FBgn0029887	0.995566
FBgn0036697	0.995504
FBgn0260439	0.995494
FBgn0010583	0.995475
FBgn0052062	0.995364
FBgn0261610	0.995216
FBgn0003175	0.994935
FBgn0043884	0.99489
FBgn0042132	0.99483
FBgn0260965	0.994824
FBgn0033104	0.99482
FBgn0003575	0.994806
FBgn0037702	0.994757
FBgn0020620	0.994689
FBgn0005410	0.994672
FBgn0032123	0.994643
FBgn0052529	0.99459
FBgn0037445	0.994578
FBgn0037336	0.994547
FBgn0038755	0.994546
FBgn0003134	0.994458
FBgn0037659	0.994456
FBgn0041111	0.994302
FBgn0004603	0.994187
FBgn0261873	0.994168
FBgn0036134	0.994102
FBgn0030716	0.993937
FBgn0261823	0.993919
FBgn0030719	0.993891
FBgn0004373	0.993865
FBgn0050404	0.993846
FBgn0030863	0.993811
FBgn0034172	0.993806
FBgn0260655	0.993777
FBgn0261985	0.993776
FBgn0000611	0.993759
FBgn0261444	0.993755
FBgn0032938	0.993735
FBgn0067779	0.993713
FBgn0031118	0.993702
FBgn0051712	0.99365
FBgn0030838	0.993639
FBgn0264270	0.99363
FBgn0027507	0.993586
FBgn0014411	0.993585
FBgn0039427	0.99357
FBgn0053182	0.993567
FBgn0086361	0.993562
FBgn0051992	0.993551
FBgn0039923	0.993544
FBgn0262127	0.99353
FBgn0263601	0.993502
FBgn0017550	0.993476
FBgn0002973	0.993459
FBgn0039904	0.993452
FBgn0053229	0.993397
FBgn0051855	0.993384
FBgn0028577	0.993355
FBgn0035500	0.993342
FBgn0035793	0.99325
FBgn0038499	0.993186
FBgn0030701	0.993178
FBgn0035253	0.993167
FBgn0026375	0.993098
FBgn0039466	0.993078
FBgn0031107	0.993065
FBgn0013799	0.99305
FBgn0001404	0.993036
FBgn0022984	0.993028
FBgn0037234	0.992965
FBgn0024728	0.992959
FBgn0027528	0.992956
FBgn0030318	0.992896
FBgn0032586	0.992884
FBgn0031318	0.992874
FBgn0035824	0.992868
FBgn0037117	0.992854
FBgn0038303	0.992835
FBgn0034948	0.992806
FBgn0034923	0.992797
FBgn0031981	0.99278
FBgn0003862	0.992759
FBgn0052685	0.992745
FBgn0037931	0.992716
FBgn0031474	0.992704
FBgn0013718	0.992685
FBgn0001105	0.99268
FBgn0039532	0.992678
FBgn0085442	0.992618
FBgn0036398	0.992614
FBgn0026393	0.992562
FBgn0032223	0.99235
FBgn0262742	0.992321
FBgn0032479	0.992303
FBgn0035720	0.992267
FBgn0015542	0.992259
FBgn0261872	0.992249
FBgn0033352	0.99223
FBgn0025836	0.992228
FBgn0261710	0.992218
FBgn0051224	0.992203
FBgn0260742	0.992198
FBgn0051908	0.992164
FBgn0051122	0.992141
FBgn0028836	0.99214
FBgn0039932	0.992098
FBgn0052016	0.992086
FBgn0039229	0.992048
FBgn0030571	0.992042
FBgn0036556	0.992034
FBgn0085436	0.992024
FBgn0037617	0.992003
FBgn0028509	0.991906
FBgn0002431	0.991858
FBgn0036668	0.991846
FBgn0037443	0.991812
FBgn0026318	0.99179
FBgn0037636	0.991787
FBgn0032378	0.991774
FBgn0043458	0.991763
FBgn0022787	0.991713
FBgn0052177	0.991659
FBgn0032363	0.991604
FBgn0051550	0.991589
FBgn0000662	0.991586
FBgn0035986	0.991563
FBgn0039907	0.991562
FBgn0003321	0.99154
FBgn0016131	0.991534
FBgn0027950	0.991528
FBgn0026056	0.991508
FBgn0032700	0.991463
FBgn0031310	0.991461
FBgn0085403	0.99146
FBgn0000119	0.991415
FBgn0260858	0.991376
FBgn0040022	0.991322
FBgn0036317	0.991319
FBgn0032401	0.991242
FBgn0052442	0.991232
FBgn0261574	0.991232
FBgn0010772	0.991177
FBgn0014011	0.991138
FBgn0250830	0.991124
FBgn0038016	0.991119
FBgn0039505	0.99109
FBgn0022764	0.991062
FBgn0037918	0.991059
FBgn0003396	0.991046
FBgn0014001	0.991039
FBgn0004103	0.990998
FBgn0051998	0.990924
FBgn0034051	0.990915
FBgn0035155	0.990905
FBgn0052590	0.990885
FBgn0025608	0.990862
FBgn0037831	0.99086
FBgn0034975	0.990785
FBgn0034009	0.990784
FBgn0002914	0.990761
FBgn0034304	0.990738
FBgn0036579	0.990718
FBgn0039261	0.990657
FBgn0039158	0.990637
FBgn0262730	0.990563
FBgn0262114	0.990551
FBgn0039025	0.990544
FBgn0041205	0.99052
FBgn0032395	0.990515
FBgn0050389	0.990491
FBgn0034184	0.990469
FBgn0033029	0.990439
FBgn0034644	0.990423
FBgn0032208	0.990419
FBgn0051716	0.990414
FBgn0033463	0.990326
FBgn0039465	0.990315
FBgn0031972	0.990276
FBgn0020767	0.990215
FBgn0030674	0.990201
FBgn0086902	0.990169
FBgn0037299	0.990092
FBgn0035951	0.990089
FBgn0030109	0.990084
FBgn0031883	0.990068
FBgn0037262	0.99006
FBgn0026577	0.990047
FBgn0051729	0.990032
FBgn0036165	0.989989
FBgn0013987	0.989977
FBgn0033556	0.98997
FBgn0034002	0.989958
FBgn0264090	0.989915
FBgn0034970	0.989884
FBgn0026432	0.989868
FBgn0260940	0.989856
FBgn0259234	0.989851
FBgn0032816	0.989838
FBgn0032997	0.989827
FBgn0032516	0.989767
FBgn0039137	0.989744
FBgn0038853	0.989735
FBgn0030648	0.989733
FBgn0030474	0.989722
FBgn0037556	0.98969
FBgn0039055	0.989678
FBgn0032120	0.989666
FBgn0086686	0.989639
FBgn0019990	0.989628
FBgn0035285	0.989607
FBgn0027865	0.989596
FBgn0037794	0.98958
FBgn0036621	0.989562
FBgn0039633	0.989524
FBgn0027492	0.989359
FBgn0037466	0.989359
FBgn0014949	0.989353
FBgn0042641	0.989316
FBgn0039994	0.989282
FBgn0039026	0.989208
FBgn0040011	0.989186
FBgn0020278	0.989182
FBgn0035338	0.989139
FBgn0011760	0.989111
FBgn0039214	0.98909
FBgn0027508	0.989044
FBgn0029088	0.989033
FBgn0015477	0.989031
FBgn0039863	0.989015
FBgn0030556	0.988982
FBgn0017578	0.988954
FBgn0035238	0.988938
FBgn0033166	0.988883
FBgn0040239	0.988861
FBgn0036534	0.988849
FBgn0014037	0.988824
FBgn0037446	0.9888
FBgn0034380	0.988787
FBgn0004049	0.988753
FBgn0034961	0.988731
FBgn0003559	0.988699
FBgn0085236	0.988693
FBgn0262115	0.988684
FBgn0039000	0.988644
FBgn0038576	0.988586
FBgn0023407	0.98854
FBgn0083959	0.988533
FBgn0027836	0.988501
FBgn0028497	0.988489
FBgn0038704	0.988477
FBgn0030685	0.988477
FBgn0036258	0.988439
FBgn0086898	0.988412
FBgn0036958	0.98841
FBgn0032196	0.988371
FBgn0086129	0.98827
FBgn0051957	0.988238
FBgn0024806	0.988212
FBgn0037301	0.988197
FBgn0028429	0.98819
FBgn0034534	0.988187
FBgn0030366	0.988175
FBgn0033400	0.988167
FBgn0031601	0.988158
FBgn0260464	0.988149
FBgn0263757	0.988102
FBgn0028341	0.987977
FBgn0028717	0.987964
FBgn0026086	0.98796
FBgn0025802	0.987956
FBgn0039590	0.987917
FBgn0039944	0.987888
FBgn0032656	0.987854
FBgn0032815	0.987842
FBgn0039157	0.987816
FBgn0032305	0.987807
FBgn0039188	0.987791
FBgn0035520	0.987784
FBgn0036476	0.987775
FBgn0036305	0.987736
FBgn0037074	0.987729
FBgn0052113	0.98772
FBgn0260970	0.987683
FBgn0260748	0.987682
FBgn0013984	0.987666
FBgn0024987	0.987654
FBgn0042712	0.987629
FBgn0259823	0.987592
FBgn0003969	0.987571
FBgn0030808	0.987509
FBgn0027780	0.987494
FBgn0039149	0.987458
FBgn0037105	0.987431
FBgn0052675	0.98739
FBgn0016917	0.987388
FBgn0011305	0.987299
FBgn0038427	0.987295
FBgn0017418	0.987281
FBgn0034367	0.987274
FBgn0085423	0.987264
FBgn0037963	0.987255
FBgn0010488	0.987243
FBgn0028926	0.987233
FBgn0032847	0.987215
FBgn0034503	0.987214
FBgn0259685	0.987181
FBgn0037182	0.987166
FBgn0027599	0.987108
FBgn0033750	0.987095
FBgn0003210	0.98702
FBgn0041004	0.986869
FBgn0036373	0.9868
FBgn0033897	0.98677
FBgn0039959	0.986732
FBgn0030625	0.986723
FBgn0052451	0.986549
FBgn0039507	0.986539
FBgn0027453	0.98652
FBgn0038269	0.986464
FBgn0038548	0.986456
FBgn0262714	0.98644
FBgn0037282	0.986438
FBgn0032821	0.986379
FBgn0004903	0.986369
FBgn0035704	0.986342
FBgn0028965	0.986337
FBgn0052000	0.986324
FBgn0263051	0.986295
FBgn0023172	0.986272
FBgn0050421	0.986255
FBgn0034346	0.985989
FBgn0260794	0.985929
FBgn0002774	0.985872
FBgn0001942	0.985862
FBgn0039636	0.985824
FBgn0261445	0.985811
FBgn0034742	0.98579
FBgn0040068	0.985765
FBgn0034527	0.985758
FBgn0037120	0.985741
FBgn0000543	0.985673
FBgn0036509	0.98565
FBgn0031395	0.985608
FBgn0052179	0.985597
FBgn0039136	0.985592
FBgn0030735	0.985534
FBgn0016059	0.985533
FBgn0003557	0.985529
FBgn0034964	0.985482
FBgn0032730	0.985478
FBgn0026749	0.985394
FBgn0036746	0.985392
FBgn0027948	0.985385
FBgn0025519	0.985328
FBgn0261477	0.98522
FBgn0033842	0.985211
FBgn0260859	0.985163
FBgn0025806	0.985144
FBgn0085432	0.985139
FBgn0033244	0.985131
FBgn0031814	0.985125
FBgn0038065	0.985065
FBgn0031951	0.985059
FBgn0030522	0.984976
FBgn0037252	0.984957
FBgn0034402	0.98494
FBgn0027343	0.984919
FBgn0010380	0.984891
FBgn0033017	0.984876
FBgn0035715	0.984863
FBgn0038471	0.984823
FBgn0019949	0.984798
FBgn0262603	0.984778
FBgn0037530	0.984773
FBgn0051064	0.984655
FBgn0032296	0.984651
FBgn0085451	0.984639
FBgn0024887	0.984638
FBgn0035916	0.984632
FBgn0040397	0.984609
FBgn0037780	0.984546
FBgn0037979	0.984542
FBgn0032633	0.984435
FBgn0003410	0.984421
FBgn0036856	0.984404
FBgn0031598	0.984379
FBgn0030890	0.984267
FBgn0011747	0.984237
FBgn0035763	0.98418
FBgn0023511	0.984179
FBgn0037142	0.984176
FBgn0038672	0.984174
FBgn0004227	0.984171
FBgn0001316	0.984133
FBgn0038128	0.984071
FBgn0037469	0.984035
FBgn0027103	0.98403
FBgn0039936	0.984023
FBgn0263398	0.983959
FBgn0035227	0.98394
FBgn0051040	0.983939
FBgn0024807	0.983928
FBgn0003048	0.983896
FBgn0031683	0.983835
FBgn0031638	0.983827
FBgn0034050	0.983711
FBgn0260860	0.983677
FBgn0036814	0.983633
FBgn0086371	0.983611
FBgn0011217	0.983602
FBgn0024734	0.983588
FBgn0000711	0.98353
FBgn0001337	0.983451
FBgn0052296	0.983352
FBgn0003464	0.983317
FBgn0015331	0.983298
FBgn0035397	0.983178
FBgn0000330	0.983149
FBgn0032845	0.983083
FBgn0033925	0.983083
FBgn0027499	0.983064
FBgn0033095	0.982987
FBgn0040305	0.982919
FBgn0034180	0.982915
FBgn0010704	0.982822
FBgn0030946	0.982805
FBgn0036920	0.98279
FBgn0053108	0.982698
FBgn0052100	0.982644
FBgn0037342	0.982576
FBgn0040344	0.982537
FBgn0010215	0.982533
FBgn0040009	0.98241
FBgn0261241	0.982364
FBgn0086475	0.98225
FBgn0033551	0.982248
FBgn0032600	0.982171
FBgn0031057	0.982054
FBgn0036291	0.981918
FBgn0037541	0.981815
FBgn0033929	0.981797
FBgn0029977	0.981636
FBgn0036052	0.981577
FBgn0000394	0.981575
FBgn0033479	0.981531
FBgn0033749	0.981525
FBgn0041174	0.981507
FBgn0032000	0.981467
FBgn0035558	0.981418
FBgn0039705	0.981296
FBgn0030699	0.981117
FBgn0040513	0.981102
FBgn0030266	0.981057
FBgn0031773	0.981057
FBgn0013263	0.981048
FBgn0033087	0.981021
FBgn0029629	0.980967
FBgn0052022	0.980949
FBgn0041161	0.980557
FBgn0037297	0.980547
FBgn0027866	0.980517
FBgn0250876	0.980407
FBgn0036118	0.980345
FBgn0021760	0.980131
FBgn0021764	0.980128
FBgn0037648	0.980097
FBgn0031885	0.980034
FBgn0040005	0.979858
FBgn0262167	0.979843
FBgn0045063	0.979702
FBgn0033738	0.979673
FBgn0023423	0.979628
FBgn0000042	0.979559
FBgn0003884	0.979554
FBgn0026076	0.979527
FBgn0029504	0.97908
FBgn0050372	0.978933
FBgn0000721	0.978701
FBgn0263603	0.978416
FBgn0039858	0.978344
FBgn0031495	0.978282
FBgn0030717	0.977866
FBgn0032723	0.977812
FBgn0032882	0.977617
FBgn0015229	0.97754
FBgn0046301	0.977446
FBgn0004921	0.977438
FBgn0032640	0.977196
FBgn0036020	0.976926
FBgn0035036	0.976817
FBgn0036684	0.97668
FBgn0028475	0.976599
FBgn0020270	0.976363
FBgn0036510	0.976274
FBgn0015834	0.975909
FBgn0034791	0.975741
FBgn0003353	0.975715
FBgn0032515	0.975047
FBgn0027582	0.974636
FBgn0019890	0.974591
FBgn0033523	0.974576
FBgn0259178	0.974167
FBgn0033902	0.973833
FBgn0035871	0.969951
FBgn0263749	0.96885
